# Supplementary material for: Quantitative Analysis of Acetone in Transformer Oil Based on ZnO NPs@Ag NWs SERS Substrates Combined with a Stoichiometric Model
Source: Int J Mol Sci. 2022 Nov 7;23(21):13633. doi: 10.3390/ijms232113633 (PMC9658008; doi:10.3390/ijms232113633)
Supplement: Supplementary file 1 [file ijms-23-13633-s001.zip]

Archive with 1 entries (1 files):
- ijms-1927589-SI.pdf
